# Supplementary material for: Exosomal Delivery Enhances the Antiproliferative Effects of Acid-Hydrolyzed Apiaceae Spice Extracts in Breast Cancer Cells
Source: Foods. 2024 Sep 4;13(17):2811. doi: 10.3390/foods13172811 (PMC11395330; doi:10.3390/foods13172811)
Supplement: Supplementary file 1 [file foods-13-02811-s001.zip]

Archive with 1 entries (1 files):
- foods-3138646-supplementary.pptx
